# Supplementary material for: Development of a Nanoparticle System for Controlled Release in Bioprinted Respiratory Scaffolds
Source: J Funct Biomater. 2024 Jan 12;15(1):20. doi: 10.3390/jfb15010020 (PMC10816437; doi:10.3390/jfb15010020)
Supplement: Supplementary file 1 [file jfb-15-00020-s001.zip]

Archive with 1 entries (1 files):
- jfb-2746848-supplementary.pdf
